# Supplementary material for: Working-Memory-Guided Attention Competes with Exogenous Attention but Not with Endogenous Attention
Source: Behav Sci (Basel). 2023 May 18;13(5):426. doi: 10.3390/bs13050426 (PMC10215090; doi:10.3390/bs13050426)
Supplement: Supplementary file 1 [file behavsci-13-00426-s001.zip]

Archive with 1 entries (1 files):
- behavsci-2376443-supplementary.pdf
